# Supplementary material for: Effects of exercise interventions on breast cancer-related endogenous hormones in premenopausal and postmenopausal women: a systematic review and meta-analysis
Source: Front Physiol. 2025 Sep 26;16:1579649. doi: 10.3389/fphys.2025.1579649 (PMC12511016; doi:10.3389/fphys.2025.1579649)
Supplement: Supplementary file 1 [file Table1.xlsx]

## Sheet: Extracted data
Purple: case-control blue: premenopausal; red: incomplete data, may not be extracted; green: single-group design	Author + year yellow mean + range; white mean + SD; BlueMean + SE; green median + range; orange median + IQR; red mean + 95% CI	study period	region	study design	Registration number	Population	Intervention	Control	Test Methods	outcome indicator	patients		Follow-up	Age		Menopause		BMI		Body weight		Body fat		physical activity		Estrone		Estradiol		Free estradiol		SHBG		Androstenedione, pg/mL		Testosterone, ng/dL		Free testosterone, ng/dL		2-OHE1		16A-OHE1
											on	off		on	off	on	off	on	off	on	off	on	off	on	off	on	off	on	off	on	off	on	off	on	off	on	off	on	off	on	off	on	off
ALPHA	Friedenreich, 2010	2003-2007	HK $	Randomized Controlled Exercice Trial with Two Centers and Two Arms	NCT00522262	320 postmenopausal sedentary women aged 50-74 years	Aerobic exercise at 70% to 80% of heart rate reserve for at last 45 minutes per day, 5 days per week, for 12 months.	Keep up your regular exercise	Radioimmunossay and immunoassay	Estradiol, Estrone, SHBG, Free estradiol, Androstenedione, Testosterone, Free testosterone	152	153		61.2（5.4）	60.6（5.7）			29.1（4.5）	29.2（4.3）	-2.3 (-2.9 to 1.7)	_ x005f _ x005f _ x005f _ x005f _ x005f _ x005f _ x005f _ x005f _ x005f _ x005f _ x005f _ x005f _ x005f _ x005f _ x005f _ x005f _ x0004 _-0.5 (-1.0 to 0.1)			114.2（57.6）	129.1（77.9）	31.4 (29.2 to 33.7)/29.4 (27.6 to 31.4)	31.3 (29.1 to 33.7)/30.6 (28.5 to 32.9)	10.1 (9.3 to 10.9)/8.7 (8.2 to 9.3)	10.2 (9.4 to 11.1)/9.9 (9.1 to 10.7)	0.24 (0.22 to 0.26)/0.21 (0.19 to 0.22)	0.25 (0.23 to 0.27)/0.24 (0.22 to 0.26)	40.3 (37.5 to 43.4)/41.9 (38.9 to 45.1)	38.1 (35.7 to 40.8)/38.4 (35.9 to 41.1	578 (539 to 621)/572.0 (537 to 610)	553 (514 to 595)/577.3 (534 to 624)	23.9 (22.3 to 25.8)/23.4 (21.7 to 25.3)	23.1 (21.3 to 25.1)/23.7 (21.8 to 25.7)	0.35 (0.32 to 0.38)/0.33 (0.31 to 0.36)	0.35 (0.32 to 0.38)/0.35 (0.33 to 0.39)
BETA	Friedenreich, 2015	2010–2013	HK $	A two-center, two-arm randomized controlled exercise intervention trial	NCT01435005	400 inactive postmenopausal women aged 50-74 years with BMI of 22-40 kg/m2	The goal at the beginning of the intervention was to achieve a full exercise prescription within the first 12 weeks by gradually increasing the amount of exercise. As previously described (Friedenreich et al., 2014), the goal at week 13 was to achieve 30 minutes (moderate) or 60 minutes (high) of aerobic exercise 5 days per week, with at last half of each exercise session reaching 60-80% of maxim…			Estradiol, Estrone, SHBG, Free estradiol	198	189		59.4（4.8）	59.5（5.1）			29.1（4.4）	29.4（4.4）	’-2.6（-3.2，-1.9）	’-1.9（-2.4，-1.3）			89.0 (62.2, 115.8)	90.6 (60.6, 121.9)	36.4 (34.8, 38.0)/36.4 (34.7, 38.2)	38.6 (36.7, 40.6)/37.4 (35.6, 39.3)	9.4 (8.9, 9.9)/9.1 (8.6, 9.6)	9.9 (9.3, 10.5)/9.5 (8.9, 10.1)	0.21 (0.20, 0.23)/0.20 (0.19, 0.21)	0.23 (0.22, 0.25)/0.21 (0.20, 0.23)	47.6 (44.7, 50.8)/50.7 (47.7, 53.9)	43.2 (40.6, 46.0)/47.4 (44.6, 50.4)
	Campbell, 2007		Canadian			Participants were healthy, regularly menstruating Caucasian females between the ages of 20 and 35 years, with a body mass index between 18 and 29.9, who was not using pharmaceutical contraceptives, and who had moderate or sub-moderate fitness levels.				2-OHE1, 16a-OHE1, Total EMC, 2-OHE1 to 16a-OHE1 ratio	17	15		25.5 （1.1）	25.9 （1.3）			22.9（0.7）/22.7(0.6)	23.0（0.7）/23.2(0.8)	64.1(1.8)/63.7(1.8)	65.5(2.5)/66(2.6)	33.8（1.6）/33(1.6)	32.1（1.5）/32.9(1.5)	9.4（1.5）	13.8（2.6）															31.7 (17.2-46.2)/31.5 (23.7-39.3)	29.2 (19.8-38.6)/28.7 (20.7-36.7)	18.9 (10.9 _ x0001 _ 26.9)/22.6 (14.6-30.6)	14.7 (12.0 _ x005f _ x005f _ x005f _ x005f _ x005f _ x005f _ x005f _ x005f _ x005f _ x0001 _ 17.4)/16.2 (12.120. 3)
	Campbell, 2012	2005-2009	HK $	Single-blind randomized controlled		PARTICIPANT RECRUITMENT AND INCLUSION AND EXCLUSION CRITERIA Participants were postmenopausal (1 year without a menstrual cycle or follicle-stimulating hormone level of 23.0 IU/L in nulliparous women aged 50 to 59 years, aged 50 to 75 years, with a body mass index (BMI) of 25.0 kg/m2 (23.0 kg/m2 in Asian Americans), and who participated in moderate-intensity physical activity for less than 100 mi…	The goal of the exercise intervention was 45 minutes of moderate to vigorous intensity aerobic exercise 5 days per week (225 minutes/week).	Maintain usual dietary and exercise habits	Radioimmunoassay, chemiluminescent immunoassay	Estradiol, Estrone, SHBG, Free estradiol, Androstenedione, Testosterone, Free testosterone	117	87	12months	58.1（5.0）	57.4（4.4）			30.7（3.7）	30.7（3.9）	83.7（12.3）/80.9(12.2)	84.2（12.5）/83.7(12.3)	47.3(4.1)/45.5(5.0)	47.3(4.4)/47.2(5.3)	173（202）	109（196）	34.8 (32.4 to 37.4)/32.9 (30.5 to 35.5)	32.0 (28.6 to 35.8)/34.6 (31.4 to 38.1)	11.5 (10.6 to 12.5)/11.0 (10.1 to 11.9)	10.9 (9.6 to 12.3)/11.4 (10.2 to 12.8)	0.30 (0.27 to 0.33)/0.29 (0.26 to 0.32)	0.30 (0.27 to 0.34)/0.33 (0.30 to 0.36)	39.1 (35.9 to 42.6)/38.8 (35.6 to 42.4	34.7 (31.5 to 38.2)/33.7 (30.3 to 37.5)	50.2 (46.6 to 54.1)/49.6 (45.6 to 54.0)	48.7 (43.9 to 54.0)/49.4 (45.4 to 53.7	24.8 (23.0 to 26.7)/23.6 (21.6 to 25.7)	22.8 (20.2 to 25.7)/23.2 (20.9 to 25.7)
	Orsatti, 2008					50 sedentary Brazilian postmenopausal women (12 months of amenorrhea and FSH). 40 mIU/mL), aged 45-70 years	Three non-consecutive sessions per week under the supervision of trained person.			IGF-I, total testosterone, estradiol, Cortisol	22	21	16weeks	57.8（8.0）	59.3（6.2）	50.1(2.3)	50.2(2.1)	28.8（4.5）/29.4(4.8)	27.6（5.1）/27.1(5.1)			35.6（8.1）/34.9(8.3)	32.6（7.8）/31.5(7.8)					21.5(3.8)/23.2(4.3)	25.1(7.7)/27.4(9.3)							23.1(6.6)/24.8(8.2)	26.9(15.4)/31.8(2.1)
	McTiernan, 2004		United Kingdom			Participants were between the ages of 50 and 79, from the greater Seattle area, sedentary, had not received any form of menopausal hormone therapy in the past 6 months, had no serious comorbidities, including diabetes, and were nonsmokers.	The exercise prescription consists of at last 45 minutes of moderate-intensity exercise, 5 days a week for 12 months.	Women in the control group participated in 45 minutes of stretching once a week and were asked not to change their other exercise habits during the study.	Maximum Graded Treadmill Test, Maximum Graded Treadmill Test	Androstenedione, DHEA, DHEA-S, Testosterone, Free testosterone, Estrone, Estradiol, SHBG, Free estradiol	87	86		60.7（6.7）	60.6（6.8）			30.4（4.1）	30.5（3.7）			47.4（4.8）	47.3（4.6）			44.2 (40.7–47.9)/43.4 (40.2–46.8)	43.9 (41.2–46.8)/45.6 (42.7–48.7)	18.3 (17.0–19.7)/17.5 (16.3–18.7)	17.9 (16.7–19.1)/17.8 (16.7–19.0)	0.49 (0.45–0.54)/0.46 (0.42–0.50)	0.47 (0.44–0.52)/0.47 (0.43–0.51)	35.2 (32.3–38.4)/38.3 (35.2–41.8)	35.8 (32.3–39.8)/36.7 (32.8–40.9)	533 (494-575)/480 (447-516)	585 (541-633)/525 (489-564)	211 (196-228)/208 (190-227)	223 (204-243)/218 (199-239)	4.6 (4.2-4.9)/4.3 (3.9-4.7)	4.7 (4.3-5.2)/4.6 (4.2-5.0)
	Gonzalo ‑ Encabo, 2020		Spain	Single-center, three-arm randomized controlled trial		35 sedentary and obese postmenopausal women	Endurance training was performed in a circuit format consisting of two sets of 10 minutes each on the treadmill, bicycle, and elliptical machine for a total duration of 60 minutes. The prescribed exercise intensity was moderate, range from 55% to 75% of heart rate reserve (HRR). Concurrent training consisted of resistance training (40 minutes) and endurance training (20 minutes). Resistance train…	Chemiluminescent immunoassay, turbidimetric immunoassay, ultrasensitive radioimmunoassay, solid phase "sandwich" immunoradiometric assay		Estradiol, SHBG, Free estradiol, Testosterone, DHEA-S, Free testosterone	10,13	12	12months	Endurance: 56.5 [55.0, 58.5]; Concurrent: 58 [56.5, 61.0]	57 [54.5, 60.5]	Endurance: 49.5 [46.5, 51.0]; Concurrent: 50 [48.0, 52.0]	50 [46.5, 51.0]	Endurance: 32.3 [29.6, 35.5]; Concurrent: 32.5 [28.5, 37.5]	34.9 [32.5, 39.5]	Endurance: 84.6 [75.3, 93.6]; Concurrent: 83.7 [76.4, 95.2]	89.4 [85.4, 96.9]	Endurance: 37.0 [30.2, 44.9]; Concurrent: 37.5 [30.8, 46, 5]	41.3 [36.1, 47.6]	Endurance: 4247 [891, 16779]; Concurrent: 3910 [924, 16732]	3872 [905, 14313]			Endurance: 11.4 [9.4, 13.2]/ 11.4 [9.0, 13.8]； Concurrent: 8.9 [7.3, 10.5]/ 8.3 [6.2, 10.4]*	9.9 [8.3, 11.4] /10.5 [8.5, 12.5]	Endurance: 0.31 [0.25, 0.37]/ 0.31 [0.24, 0.38]； Concurrent: 0.20 [0.15, 0.25]/ 0.18 [0.12, 0.24]	0.23 [0.19, 0.28]/ 0.25 [0.19, 0.31]	Endurance: 28.5 [16.7, 40.3] /31.1 [18.1, 43.9]； Concurrent: 52.3 [42.2, 62.2]/ 55.9 [44.9, 66.9]	46.5 [36.9, 56.1] /46.7 [36.1, 57.2]			Endurance: 28.4 [21.7, 35.7]/ 18.7 [12.5, 24.9]； Concurrent: 30.5 [24.7, 36.2]/ 38.1 [32.8, 43.4]*	20.2 [14.8, 25.7]/ 24.0 [18.9, 29.1]	Endurance: 0.56 [0.41, 0.71]/ 0.36 [0.22, 0.48]； Concurrent: 0.41 [0.28, 0.54]/ 0.50 [0.38, 0.61]*	0.31 [0.18, 0.43]/ 0.33 [0.22, 0.44]
	Krishnan, 2014		USA		NCT1687803	28 women aged 42 to 52 years completed the 6-month intervention study.	Premenopausal women were between 42 and 52 years of age, and other inclusion criteria included a body mass index (BMI) between 18.5 and 32.0 kg/m2, stable weight over the past 3 months, and a level of physical activity that was predominantly sedentary or lightly active.	Dual-energy X-ray absorptiometry, ultra performance liquid chromatography (UPLC) tandem mass spectrometry		DHEAS, DHEA, Estradiol, Progesterone, Testosterone	18	10	6months															45.2 (77.7)/26.4 (27.1)	20.7 (36.3)/26.2 (29.7)							221.8 (122.5) /330.1 (256.5)	268.4 (132.7)/ 376.8 (236.2)
WISER	Smith, 2011		American	Randomized, controlled, parallel group studies	NCT00393172	Young, healthy, sedentary women with high menstrual cycles	Among premenopausal women, young women performed 150 minutes of moderate aerobic exercise per week for 16 weeks		RIA kit, ELISA (Immuno-Biological Laboratories-America)	Estradiol, Free estradiol, Estrone sulfate, Testosterone, Testosterone, Free testosterone, Progesterone, SHBG, Estrone, Estriol, 16a-OHE1, 2-OHE1, etc.	166	153	16weeks	25.4 （3.4）	25.2（3.5）			25.0 （ 0.2）/ 25.0 (0.2)	25.2 ( 0.2)/ 25.2 (0.2)	68.0 (0.7)/ 68.0 (0.7)	68.8 (0.8)/ 69.0 ( 0.8)	36.9 (0.4)/ 35.9 ( 0.4)	37.1( 0.4)/ 37.0 ( 0.4)			23.1 (19.0–28.2)/23.0 (18.9–28.0)	25.0 (20.3–30.8)/23.0 (18.8–28.2)	56 (50–63) /60 (56–64)	58 (51–65) /62 (58–66)	1.3 (1.2–1.4) /1.4 (1.3–1.4)	1.4 (1.3–1.5) /1.5 (1.4–1.6)	27 (25–30) /26 (24–29)	25 (23–27)/ 24 (22–26)			451 (423–482) /446 (419–475)	473 (442–506)/ 464 (435–495)	8.8 (7.9–9.7)/ 8.7 (8.0–9.5)	9.2 (8.3–10.2) /9.6 (8.8–10.5)	39.3 (33.7–45.8)/44.2 (38.4–50.8)	47.6 (40.5–55.8)/45.5 (39.3–52.6)	2.9 (2.3–3.7)/2.6 (2.1–3.4)	2.5 (1.9–3.1)/2.5 (1.9–3.2)
	Atkinson, 2004		USA			Overweight and obese, formerly sedentary, postmenopausal women aged 50-75 years	The exercise intervention consisted of moderate-intensity exercise for at last 45 minutes, 5 days per week, for 12 months.		Dual Energy X-ray Absorptiometry (DEXA) Full Body Scanner	2-OH E1, 16a-OH E1	87	86	12months	60.7（6.7）	60.6（6.8）			30.4（4.1）	30.5（3.7）	81.4（14.1）	81.7（12.1）	47.5（4.8）	47.4（4.6）																	6.89 (6.06, 7.84)/6.45 (5.73, 7.26)	6.81 (5.98, 7.76)/6.66 (5.95, 7.46)	5.98 (5.31, 6.73)/5.61 (5.08, 6.20)	5.78 (5.13, 6.52)/5.76 (5.22, 6.35)
	NURI Et al, 2012	2005-2008	Iran			A total of 342 women between the ages of 50 and 65 were selected. They have undergone surgery, chemotherapy and radiotherapy and are currently receiving hormone therapy.	The intervention group participated in a supervised walking program twice a week. Walking time for the first 5 weeks was 25 minutes at an intensity of 45% of the target heart rate. For the second 5 weeks, the walking time was 35 minutes at 55% of the target heart rate. For the last 5 weeks, the walking time was 45 minutes at an intensity of 65% of the target heart rate. In addition, participants …	Participants in the control group only take measurements and did not train		SHBG	15	14						27.42±3.43 /27.98±3.55	28.04±4.69 /27.74±4.77	70.39±12.75 /69.40±13.51	70.17±9.28 /71.60±9.28											64.41±8.23 /74.88±9.96	83.16±9.72 /75.44±10.22

## Sheet: Converted data
Purple: case control; Blue: premenopausal; Red: The data is incomplete and may not be extracted; Green: Single Group Design	Author + year yellow mean + range; White mean + SD; Blue mean + SE; Green median + range; Orange median + IQR; Red mean + 95% CI	study period	region	study design	Registration number	Population	Intervention	Control	Test Method	Outcome measures	patients		Follow-up	Age		Menopause		BMI		Body weight		Body fat		physical activity		Estrone		Estradiol		Free estradiol		SHBG		Androstenedione, pg/mL		Testosterone, ng/dL		Free testosterone, ng/dL		2-OHE1		16A-OHE1
											on	off		on	off	on	off	on	off	on	off	on	off	on	off	on	off	on	off	on	off	on	off	on	off	on	off	on	off	on	off	on	off
ALPHA	Friedenreich, 2010	2003-2007	HK $	Two-center, two-arm randomized controlled exercise trial	NCT00522262	320 postmenopausal sedentary women aged 50 to 74 years	At least 45 minutes of aerobic exercise every day, 5 days a week, for 12 months at 70% to 80% heart rate reserve.	Maintain regular exercise	Radioimmunoassays and immunoassays	Estradiol, Estrone, SHBG, Free estradiol, Androstenedione, Testosterone, Free testosterone	152	153		61.2（5.4）	60.6（5.7）			29.1（4.5）	29.2（4.3）	-2.3（3.7）	-0.5 （3.8）			5.3 （18.7）	0.6 （26.3）	31.4 (14.5)/29.4 (12.0)	31.3 (14.8)/30.6 (14.5)	10.1 （4.3）/8.7 (4.2)	10.2 (3.6)/9.9 (3.5)	0.24 (0.12)/0.21 (0.1)	0.25 (0.13)/0.24 (0.13)	40.3 (19.0)/41.9 (19.6)	38.1 (16.4)/38.4 (16.5)	578 (264.6)/572.0 (231.1)	553 (260.5)/577.3 (285.8)	23.9 (11.3)/23.4 (11.4)	23.1 (12.2)/23.7 (12.4)	0.35 (0.19)/0.33 (0.16）	0.35 （0.19）/0.35 （0.19）
BETA	Friedenreich, 2015	2010–2013	HK $	A two-center, two-arm randomized controlled exercise intervention trial	NCT01435005	400 inactive postmenopausal women aged 50-74 years with a BMI of 22-40 kg/m2	The goal at the beginning of the intervention was to achieve a full exercise prescription within the first 12 weeks by gradually increasing the amount of exercise. As previously mentioned (Friedenreich et al., 2014), the goal at week 13 is to achieve 30 minutes (moderate) or 60 minutes (high) of aerobic exercise 5 days a week, with 60-80% maximum heart rate reserve at least half of each exercise.			Estradiol, Estrone, SHBG, Free estradiol	198	189		59.4（4.8）	59.5（5.1）			29.1（4.4）	29.4（4.4）	’-2.6（4.9）	’-1.9（4.1）	’-2.0（3.5）	‘-1.1（2.8）	2.1（15.9）	3.2（15.8）	36.4 (11)/36.4 (12.7)	38.6 (14.3)/37.4 (13.2)	9.4 (4.3)/9.1 (4.2)	9.9 (3.6)/9.5 (3.5)	0.21 (0.14)/0.20 (0.07)	0.23 (0.14)/0.21 (0.04)	47.6 (23.0)/50.7 (22.5)	43.2 (20.1)/47.4 (20.9)
	Campbell, 2007		Canadian			Participants were healthy, regularly menstruated Caucasian women aged 20 to 35 years, with a body mass index between 18 and 29.9, no drug contraceptive use, and moderate or below moderate physical performance				2-OHE1, 16a-OHE1, Total EMC, 2-OHE1 to 16a-OHE1 ratio	17	15		25.5 （4.5）	25.9 （5.0）			22.9（2.9）/22.7(2.5)	23.0（2.7）/23.2(3.1)	64.1(7.4)/63.7(7.4)	65.5(9.7)/66(10.7)	33.8（6.6）/33(6.6)	32.1（5.8）/32.9(5.8)	9.4（5.8）	13.8（10.1）															31.7 (28.2)/31.5 (15.2)	29.2 (17.0)/28.7 (14.5)	18.9 (15.6)/22.6 (15.6)	14.7 (4.9)/16.2 (7.4)
	Campbell, 2012	2005-2009	HK $	Single blind randomized controlled		Participant Recruitment and Inclusion and Exclusion Criteria Participants were postmenopausal (women aged 50 to 59 years without uterus with no menstrual cycle or follicle stimulating hormone level of 23.0 IU/L for 1 year), aged 50 to 75 years, had a body mass index (BMI) of 25.0 kg/m2 (23.0 kg/m2 for Asian Americans), and participated in moderate-intensity physical activity for less than 100 min…	The exercise intervention goal was 45 minutes of moderate to high intensity aerobic exercise 5 days a week (225 minutes/week).	Keep your usual diet and exercise habits	Radioimmunoassay, chemiluminescence immunoassay	Estradiol, Estrone, SHBG, Free estradiol, Androstenedione, Testosterone, Free testosterone	117	87	12 months	58.1（5.0）	57.4（4.4）			30.7（3.7）	30.7（3.9）	83.7（12.3）/80.9(12.2)	84.2（12.5）/83.7(12.3)	47.3(4.1)/45.5(5.0)	47.3(4.4)/47.2(5.3)	173（202）	109（196）	34.8 (14.2)/32.9 (14.2)	32.0 (17.8)/34.6 (16.4)	11.5 (5.5)/11.0 (4.9)	10.9 (6.6)/11.4 (6.6)	0.30 (0.16) /0.29 (0.16)	0.30 (0.18) /0.33 (0.13)	39.1 (19.1)/ 38.8 (19.6)	34.7 (16.4) /33.7 (17.8)	50.2 (21.3)/49.6 (24.0)	48.7 (24.9)/49.4 (20.2)	24.8 (10.4)/23.6 (11.5)	22.8 (13.6)/23.2 (11.7)
	Orsatti, 2008					Fifty sedentary Brazilian postmenopausal women (amenorrhea 12 months and FSH). 40 mIU/mL), aged 45-70 years	Three discontinuous training sessions per week under the supervision of trained personnel.			IGF-I, total testosterone, estradiol, Cortisol	22	21	16 weeks	57.8（8.0）	59.3（6.2）	50.1(2.3)	50.2(2.1)	28.8（4.5）/29.4(4.8)	27.6（5.1）/27.1(5.1)			35.6（8.1）/34.9(8.3)	32.6（7.8）/31.5(7.8)					21.5(3.8)/23.2(4.3)	25.1(7.7)/27.4(9.3)							23.1(6.6)/24.8(8.2)	26.9(15.4)/31.8(2.1)
	McTiernan, 2004		United Kingdom			Participants were between 50 and 79 years old, from the greater Seattle area, sedentary, had not received any form of menopausal hormone therapy in the past 6 months, had no serious comorbidities, including diabetes, and were non-smokers.	The exercise prescription consisted of at least 45 minutes of moderate-intensity exercise, 5 days a week, for 12 months.	Women in the control group participated in a 45-minute stretch once a week and were asked not to change other exercise habits during the study.	Maximum graded treadmill test, Maximum graded treadmill test	Androstenedione, DHEA, DHEA-S, Testosterone, Free testosterone, Estrone, Estradiol, SHBG, Free estradiol	87	86		60.7（6.7）	60.6（6.8）			30.4（4.1）	30.5（3.7）			47.4（4.8）	47.3（4.6）			44.2 (17.4)/43.4 (15.7)	43.9 (13.5)/45.6 (14.4)	18.3 (6.6)/17.5 (5.5)	17.9 (5.6)/17.8 (5.6)	0.49 (0.23)/0.46 (0.18)	0.47 (0.23)/0.47 (0.19)	35.2 (15.0)/38.3 (16.1)	35.8 (18.7)/36.7 (19.5)	533 (197)/480 (166)	585 (224)/525 (180)	211 (79.8)/208 (87.6)	223 (93.3)/218 (97.4)	4.6 (1.4)/4.3 (1.8)	4.7 (2.3)/4.6 (1.9)
	Gonzalo ‑ Encabo, 2020		Spain	Single-center, three-arm randomized controlled trial		35 sedentary and obese postmenopausal women	Endurance training is carried out in a cycle mode, including two sets of treadmill, bicycle and elliptical machine, each of which lasts for 10 minutes, and the total duration is up to 60 minutes. The prescribed exercise intensity is moderate, from 55% to 75% of the heart rate reserve (HRR). Concurrent training included resistance training (40 minutes) and endurance training (20 minutes). Resistan…	Chemiluminescence immunoassay, turbidimetric immunoassay, ultrasensitive radioimmunoassay, solid phase "sandwich" immunoradioassay		Estradiol, SHBG, Free estradiol, Testosterone, DHEA-S, Free testosterone	10,13	12	12 weeks	Endurance: 56.7 (3.01); Concurrent: 58.5 (3.74)	57.4（5.03）	Endurance: 48.9 (3.87); Concurrent: 50 (3.32)	49.1（3.8）	Endurance: 32.5 (5.1); Concurrent: 32.8 (7.5)	35.7（5.9）	Endurance: 84.5 (15.7); Concurrent: 85.2 (15.6)	90.7（9.6）	Endurance: 37.4 (12.6); Concurrent: 38.3 (13.0)	41.7（9.6）	Endurance: 7637 (13663); Concurrent: 7500 (13129)	6609（11243）			Endurance: 11.4 [2.5]/ 11.4 [3.4]； Concurrent: 8.9 [2.6]/ 8.3 [3.5]*	9.9 [2.5] /10.5 [3.1]	Endurance: 0.31 [0.08]/ 0.31 [0.1]； Concurrent: 0.20 [0.08]/ 0.18 [0.1]	0.23 [0.06]/ 0.25 [0.09]	Stamina: 28.5 [16.5] /31.1 [18.2]； Concurrent: 52.3 [16.4]/ 55.9 [18.2]	46.5 [15.1] /46.7 [16.5]			Endurance: 28.4 [10.2]/ 18.7 [8.7]； Concurrent: 30.5 [9.4]/ 38.1 [8.7]*	20.2 [8.5]/ 24.0 [8.0]	Endurance: 0.56 [0.21]/ 0.36 [0.17]； Concurrent: 0.41 [0.22]/ 0.50 [0.18]*	0.31 [0.19]/ 0.33 [0.17]
	Krishnan, 2014		USA		NCT1687803	Twenty-eight women aged 42 to 52 completed the six-month intervention study	The premenopausal women were between 42 and 52 years old, and other inclusion criteria included body mass index (BMI) between 18.5 and 32.0 kg/m2, stable weight in the past 3 months, and physical activity levels mainly sitting or mildly active	Dual-energy X-ray absorptiometry, ultra-high performance liquid chromatography (UPLC) tandem mass spectrometry		DHEAS, DHEA, Estradiol, Progesterone, Testosterone	18	10	6 months															45.2 (77.7)/26.4 (27.1)	20.7 (36.3)/26.2 (29.7)							221.8 (122.5) /330.1 (256.5)	268.4 (132.7)/ 376.8 (236.2)
WISER	Smith, 2011		American	Randomized, controlled, parallel group study	NCT00393172	Young, healthy, sedentary women with high menorrhagia	Among premenopausal women, young women performed 150 minutes of moderate aerobic exercise per week for 16 weeks		RIA kit, ELISA (Immuno-Biological Laboratories-America)	Estradiol, Free estradiol, Estrone sulfate, Testosterone, Testosterone, Free testosterone, Progesterone, SHBG, Estrone, Estriol, 16a-OHE1, 2-OHE1, etc.	166	153	16 weeks	25.4 （3.4）	25.2（3.5）			-0.01(0.77)	0.01( 0.74)	-0.03(2.6)	0.03(2.5)	-0.95(2.6)	-0.09(2.5)			23.1 (33.2)/23.0 (32.6)	25.0 (36.3)/23.0 (32.6)	2.3 （36.1）	1.4 （37.1)	0.05 (0.77)	0.04 (0.87)	-1.3 (12.3)	-1.8 (13.6)			-8.8 (116)	-13.6 (117)	-0.13 (3.2)	-0.04 (3.7)	39.3 (42.3)/44.2 (43.0)	47.6 (51.3)/45.5 (44.4)	2.9 (5.2)/2.6 (5.2)	2.5 (3.76)/2.5 (3.76)
	Atkinson, 2004		USA			Overweight and obese, previously sedentary postmenopausal women aged 50-75 years	The exercise intervention consisted of at least 45 minutes of moderate-intensity exercise 5 days a week for 12 months		Dual Energy X-Ray Absorptiometer (DEXA) Full Body Scanner	2-OH E1, 16a-OH E1	87	86	12 months	60.7（6.7）	60.6（6.8）			30.4（4.1）	30.5（3.7）	81.4（14.1）	81.7（12.1）	47.5（4.8）	47.4（4.6）																	6.89 (4.6)/6.45 (3.8)	6.81 (4.43)/6.66 (3.73)	5.98 (3.7)/5.61 (2.8)	5.78 (3.5)/5.76 (2.8)
	NURI Et al, 2012	2005-2008	Iran			A total of 342 women aged 50 to 65 were selected. They underwent surgery, chemotherapy and radiotherapy, and are currently receiving hormone therapy.	The intervention group participated in a twice-weekly supervised walking program. The walking time for the first 5 weeks was 25 minutes at an intensity of 45% of the target heart rate. The walking time for the last 5 weeks was 35 minutes and the intensity was 55% of the target heart rate. For the last 5 weeks, the walking time was 45 minutes and the intensity was 65% of the target heart rate. In …	Participants in the control group only participated in the measurement and did not train		SHBG	15	14						27.42±3.43 /27.98±3.55	28.04±4.69 /27.74±4.77	70.39±12.75 /69.40±13.51	70.17±9.28 /71.60±9.28											64.41±8.23 /74.88±9.96	83.16±9.72 /75.44±10.22

## Sheet: Converted difference
Purple: case control; Blue: premenopausal; Red: The data is incomplete and may not be extracted; Green: Single Group Design	Author + year yellow mean + range; White mean + SD; Blue mean + SE; Green median + range; Orange median + IQR; Red mean + 95% CI	study period	region	study design	Registration number	Population	Intervention	Control	Test Methods	outcome indicator	patients		Follow-up	Age		Menopause		BMI		Body weight		Body fat		physical activity		Estrone		Estradiol		Free estradiol		SHBG		Androstenedione, pg/mL		Testosterone, ng/dL		Free testosterone, ng/dL		2-OHE1		16A-OHE1
											on	off		on	off	on	off	on	off	on	off	on	off	on	off	on	off	on	off	on	off	on	off	on	off	on	off	on	off	on	off	on	off
ALPHA	Friedenreich, 2010	2003-2007	HK $	Two-center, two-arm randomized controlled exercise trial	NCT00522262	320 postmenopausal sedentary women aged 50 to 74 years	At least 45 minutes of aerobic exercise every day, 5 days a week, for 12 months at 70% to 80% heart rate reserve.	Maintain regular exercise	Radioimmunoassays and immunoassays	Estradiol, Estrone, SHBG, Free estradiol, Androstenedione, Testosterone, Free testosterone	152	153		61.2（5.4）	60.6（5.7）			29.1（4.5）	29.2（4.3）	-2.3（3.7）	-0.5 （3.8）			5.3 （18.7）	0.6 （26.3）	-2(13.4)	-0.7(14.7)	-1.4(4.3)	-0.3(3.6)	-0.03(0.1)	-0.01(0.1)	1.6(19.3)	0.3(16.4)	-6(249.5)	24(274.0)	-0.5(11.4)	0.6(12.3)	-0.02(0.17)	0(0.19)
BETA	Friedenreich, 2015	2010–2013	HK $	A two-center, two-arm randomized controlled exercise intervention trial	NCT01435005	400 inactive postmenopausal women aged 50-74 years with a BMI of 22-40 kg/m2	The goal at the beginning of the intervention was to achieve a full exercise prescription within the first 12 weeks by gradually increasing the amount of exercise. As previously mentioned (Friedenreich et al., 2014), the goal at week 13 is to achieve 30 minutes (moderate) or 60 minutes (high) of aerobic exercise 5 days a week, with 60-80% maximum heart rate reserve at least half of each exercise.			Estradiol, Estrone, SHBG, Free estradiol	198	189		59.4（4.8）	59.5（5.1）			29.1（4.4）	29.4（4.4）	’-2.6（4.9）	’-1.9（4.1）	’-2.0（3.5）	‘-1.1（2.8）	3.2（15.8）	2.1（15.9）	0(11.9)	-1.2(13.8)	-0.3(4.3)	-0.4(3.6)	-0.01(0.12)	-0.02(0.12)	3.1(22.8)	4.2（20.5）
	Campbell, 2007		Canadian			Participants were healthy, regularly menstruated Caucasian women aged 20 to 35 years, with a body mass index between 18 and 29.9, no drug contraceptive use, and moderate or below moderate physical performance				2-OHE1, 16a-OHE1, Total EMC, 2-OHE1 to 16a-OHE1 ratio	17	15		25.5 （4.5）	25.9 （5.0）			’-0.2（2.7）	0.2（2.9）	-0.4(7.4)	0.5(10.2)	-0.8(6.6)	0.8(5.8)	9.4（5.8）	13.8（10.1）															-0.2(24.4)	-0.5(15.9)	3.7(15.6)	1.5(6.5)
	Campbell, 2012	2005-2009	HK $	Single blind randomized controlled		Participant Recruitment and Inclusion and Exclusion Criteria Participants were postmenopausal (women aged 50 to 59 years without uterus with no menstrual cycle or follicle stimulating hormone level of 23.0 IU/L for 1 year), aged 50 to 75 years, had a body mass index (BMI) of 25.0 kg/m2 (23.0 kg/m2 for Asian Americans), and participated in moderate-intensity physical activity for less than 100 min…	The exercise intervention goal was 45 minutes of moderate to high intensity aerobic exercise 5 days a week (225 minutes/week).	Keep your usual diet and exercise habits	Radioimmunoassay, chemiluminescence immunoassay	Estradiol, Estrone, SHBG, Free estradiol, Androstenedione, Testosterone, Free testosterone	117	87	12 months	58.1（5.0）	57.4（4.4）			30.7（3.7）	30.7（3.9）	-2.8(12.3)	-0.5(12.4)	-1.8(4.6)	-0.1(4.9)	173（202）	109（196）	-1.9(14.2)	2.6(17.1)	-0.5(5.2)	0.5(6.6)	-0.01(0.16)	0.03(0.16)	-0.3(19.4)	-1(17.1)	-0.6(22.8)	0.7(22.7)	-1.2(11)	0.4(12.8)
	Orsatti, 2008					Fifty sedentary Brazilian postmenopausal women (amenorrhea 12 months and FSH). 40 mIU/mL), aged 45-70 years	Three discontinuous training sessions per week under the supervision of trained personnel.			IGF-I, total testosterone, estradiol, Cortisol	22	21	16 weeks	57.8（8.0）	59.3（6.2）	50.1(2.3)	50.2(2.1)	0.6(0.9)	0.5(0.99)			-0.7(2.5)	-0.9(1)					1.7(5.6)	2.3(7.6)							1.7(9.9)	4.9(24.8)
87	McTiernan, 2004		United Kingdom			Participants were between 50 and 79 years old, from the greater Seattle area, sedentary, had not received any form of menopausal hormone therapy in the past 6 months, had no serious comorbidities, including diabetes, and were non-smokers.	The exercise prescription consisted of at least 45 minutes of moderate-intensity exercise, 5 days a week, for 12 months.	Women in the control group participated in a 45-minute stretch once a week and were asked not to change other exercise habits during the study.	Maximum graded treadmill test, Maximum graded treadmill test	Androstenedione, DHEA, DHEA-S, Testosterone, Free testosterone, Estrone, Estradiol, SHBG, Free estradiol	87	86	12 months	60.7（6.7）	60.6（6.8）			30.4（4.1）	30.5（3.7）			47.4（4.8）	47.3（4.6）			-0.8(16.6)	1.7(14.0)	-0.8(6.1)	-0.1(5.6)	-0.03(0.2)	0(0.2)	3.1(15.6)	0.9(19.1)	-53(183.5)	-63(205.6)	-3(83.9)	-5(95.4)	-0.3(1.6)	-0.1(2.1)
	Gonzalo ‑ Encabo, 2020		Spain	Single-center, three-arm randomized controlled trial		35 sedentary and obese postmenopausal women	Endurance training is carried out in a cycle mode, including two sets of treadmill, bicycle and elliptical machine, each of which lasts for 10 minutes, and the total duration is up to 60 minutes. The prescribed exercise intensity is moderate, from 55% to 75% of the heart rate reserve (HRR). Concurrent training included resistance training (40 minutes) and endurance training (20 minutes). Resistan…	Chemiluminescence immunoassay, turbidimetric immunoassay, ultrasensitive radioimmunoassay, solid phase "sandwich" immunoradioassay		Estradiol, SHBG, Free estradiol, Testosterone, DHEA-S, Free testosterone	10,13	12	12 weeks	Endurance: 56.7 (3.01); Concurrent: 58.5 (3.74)	57.4（5.03）	Endurance: 48.9 (3.87); Concurrent: 50 (3.32)	49.1（3.8）	Endurance: 32.5 (5.1); Concurrent: 32.8 (7.5)	35.7（5.9）	Endurance: 84.5 (15.7); Concurrent: 85.2 (15.6)	90.7（9.6）	Endurance: 37.4 (12.6); Concurrent: 38.3 (13.0)	41.7（9.6）	Endurance: 7637 (13663); Concurrent: 7500 (13129)	6609（11243）			Endurance: 0 (3.1); Concurrent: '-0.6 (3.1)	0.6（2.8）	Endurance: 0 (0.1); Concurrent: '-0.02 (0.1)	0.02（0.1）	Endurance: 2.6 (17.4); Concurrent: 3.6 (17.4)	0.2（15.8）			Endurance: '-9.7 (9.5); Concurrent: 7.6 (9.1)	3.8（8.3）	Endurance: '-0.2 (0.2); Concurrent: 0.36 (0.2)	0.02（0.18）
	Krishnan, 2014		USA		NCT1687803	Twenty-eight women aged 42 to 52 completed the six-month intervention study	The premenopausal women were between 42 and 52 years old, and other inclusion criteria included body mass index (BMI) between 18.5 and 32.0 kg/m2, stable weight in the past 3 months, and physical activity levels mainly sitting or mildly active	Dual-energy X-ray absorptiometry, ultra-high performance liquid chromatography (UPLC) tandem mass spectrometry		DHEAS, DHEA, Estradiol, Progesterone, Testosterone	18	10	6 months															‘-18.8（68.3）	5.5（33.5）							108.3（222.2）	108.4（205.1）
WISER	Smith, 2011		American	Randomized, controlled, parallel group study	NCT00393172	Young, healthy, sedentary women with high menorrhagia	Among premenopausal women, young women performed 150 minutes of moderate aerobic exercise per week for 16 weeks		RIA kit, ELISA (Immuno-Biological Laboratories-America)	Estradiol, Free estradiol, Estrone sulfate, Testosterone, Testosterone, Free testosterone, Progesterone, SHBG, Estrone, Estriol, 16a-OHE1, 2-OHE1, etc.	166	153	16 weeks	25.4 （3.4）	25.2（3.5）			-0.01(0.77)	0.01( 0.74)	-0.03(2.6)	0.03(2.5)	-0.95(2.6)	-0.09(2.5)			‘-0.1（32.9）	’-2（34.6）	2.3 （36.1）	1.4 （37.1)	0.05 (0.77)	0.04 (0.87)	-1.3 (12.3)	-1.8 (13.6)			-8.8 (116)	-13.6 (117)	-0.13 (3.2)	-0.04 (3.7)	4.9（42.7）	‘-2.1（48.2）	’-0.3（5.2）	0（3.76）
	Atkinson, 2004		USA			Overweight and obese, previously sedentary postmenopausal women aged 50-75 years	The exercise intervention consisted of at least 45 minutes of moderate-intensity exercise 5 days a week for 12 months		Dual Energy X-Ray Absorptiometer (DEXA) Full Body Scanner	2-OH E1, 16a-OH E1	87	86	12 months	60.7（6.7）	60.6（6.8）			30.4（4.1）	30.5（3.7）	81.4（14.1）	81.7（12.1）	47.5（4.8）	47.4（4.6）																	‘-0.44（4.3）	’-0.15（4.1）	‘-0.37（3.3）	’-0.02（3.2）
	NURI Et al, 2012	2005-2008	Iran			A total of 342 women aged 50 to 65 were selected. They underwent surgery, chemotherapy and radiotherapy, and are currently receiving hormone therapy.	The intervention group participated in a twice-weekly supervised walking program. The walking time for the first 5 weeks was 25 minutes at an intensity of 45% of the target heart rate. The walking time for the last 5 weeks was 35 minutes and the intensity was 55% of the target heart rate. For the last 5 weeks, the walking time was 45 minutes and the intensity was 65% of the target heart rate. In …	Participants in the control group only participated in the measurement and did not train		SHBG	15	14						0.56（3.5）	’-0.3（4.7）	‘-0.99（13.1）	1.43（9.28）											10.47（15.8）	’-7.72（9.8）
